# Supplementary material for: High Incidence of Strawberry Polerovirus 1 in the Czech Republic and Its Vectors, Genetic Variability and Recombination
Source: Viruses. 2021 Dec 11;13(12):2487. doi: 10.3390/v13122487 (PMC8706236; doi:10.3390/v13122487)
Supplement: Supplementary file 1 [file viruses-13-02487-s001.zip]

Archive with 1 entries (1 files):
- viruses-1495965-supplementary_proofread.pdf
